# Supplementary material for: Identification of Circulating Gene Expression Signatures of Intracranial Aneurysm in Peripheral Blood Mononuclear Cells
Source: Diagnostics (Basel). 2021 Jun 15;11(6):1092. doi: 10.3390/diagnostics11061092 (PMC8232768; doi:10.3390/diagnostics11061092)
Supplement: Supplementary file 1 [file diagnostics-11-01092-s001.zip]

Archive with 1 entries (1 files):
- diagnostics-1244600-supplementary.pdf
